# Supplementary material for: Methods and Measures to Assess Health Care Provider Behavior and Behavioral Determinants in Reproductive, Maternal, Newborn, and Child Health: A Rapid Review
Source: Glob Health Sci Pract. 2023 Nov 30;11(Suppl 1):e2200407. doi: 10.9745/GHSP-D-22-00407 (PMC10698233; doi:10.9745/GHSP-D-22-00407)
Supplement: GHSP-D-22-00407-supplement-2.xls [file GHSP-D-22-00407-supplement-2.xls]

## Sheet: Sheet1
2	2017	Yes	Multiple	AFRO	Guinea	Multiple	Self-reported	Yes	Multiple item closed	No		Yes	Multiple item closed	No		Yes	Multiple item closed	Descriptive/formative	Cross-sectional	None	Not theory driven		1
3	2018	Yes	Multiple	AFRO	Uganda	Multiple	Self-reported	Yes	Scale	Yes	Multiple item closed	No		Yes	Scale	Yes	Scale	Descriptive/formative	Cohort	None	Theory driven Explicit	theory driven metrics
4	2016	Yes	Multiple	AFRO	South Africa	Multiple	Self-reported	Yes	Open-ended/qualitative	No		Yes	Open-ended/qualitative	No		Yes	Open-ended/qualitative	Descriptive/formative	Qualitative	None	Not theory driven
5	2015	Yes	Multiple	AFRO	Uganda	Multiple	Self-reported	Yes	Scale	Yes	Multiple item closed	Yes	Multiple item closed	Yes	Scale	Yes	Scale	Descriptive/formative	Cross-sectional	None	Not theory driven		1
6	2019	Yes	FP/RH	WPRO	Malaysia	Health professionals	Self-reported	Yes	Open-ended/qualitative	No		Yes	Open-ended/qualitative	Yes	Open-ended/qualitative	Yes	Open-ended/qualitative	Descriptive/formative	Qualitative	None	Theory driven Explicit	theory driven metrics
8	2011	Yes	FP/RH	AFRO	Uganda	Multiple	Self-reported	Yes	Multiple item closed	No		Yes	Open-ended/qualitative	Yes	Multiple item closed	Yes	Scale	Descriptive/formative	Mixed methods	None	Not theory driven		1
9	2015	Yes	FP/RH	SEARO	Nepal	Multiple	Self-reported	Yes	Multiple item closed	No		No		Yes	Multiple item closed	Yes	Multiple item closed	Descriptive/formative	Cross-sectional	None	Theory driven Explicit	theory driven metrics
10	2019	Yes	MH	AFRO	Nigeria	Multiple	Self-reported	No		No		Yes	Multiple item closed	Yes	Multiple item closed	Yes	Multiple item closed	Descriptive/formative	Mixed methods	None	Not theory driven		1
11	2013	Yes	FP/RH	SEARO	India	Multiple	Self-reported	Yes	Multiple item closed	No		Yes	Multiple item closed	No		No		Descriptive/formative	Mixed methods	None	Not theory driven		1
12	2020	Yes	FP/RH	AFRO	South Africa	Health professionals	Self-reported	Yes	Open-ended/qualitative	No		No		No		No		Descriptive/formative	Qualitative	None	Not theory driven
13	2015	Yes	Multiple	SEARO	China	Multiple	Self-reported	Yes	Multiple item closed	No		No		No		No		Descriptive/formative	Cross-sectional	None	Not theory driven
15	2018	Yes	MH	AFRO	South Africa	Multiple	none	Yes	Open-ended/qualitative	Yes	Open-ended/qualitative	No		No		No		Descriptive/formative	Qualitative	None	Theory driven Explicit	theory driven intervention
16	2020	Yes	FP/RH	SEARO	Nepal	Health associate professionals	both	No		No		Yes	Multiple item closed	Yes	Open-ended/qualitative	No		Descriptive/formative	Mixed methods	Training	Not theory driven		1
17	2019	Yes	Multiple	AMRO	Suriname	Multiple	both	No		No		Yes	Multiple item closed	No		Yes	Single item closed	Descriptive/formative	Mixed methods	Multiple	Not theory driven		1
18	2018	Yes	Multiple	AMRO	Brazil	Health associate professionals	Self-reported	Yes	Single item closed	No		Yes	Multiple item closed	No		Yes	Multiple item closed	Evaluation	RCT	Training	Not theory driven		1
19	2018	Yes	MH	Multiple	Multiple	Not specified	none	No		No		Yes	Multiple item closed	No		Yes	Multiple item closed	Indicator validation	Mixed methods	None	Not theory driven		1
21	2019	Yes	MH	AFRO	Mozambique	Not specified	Self-reported	Yes	Open-ended/qualitative	Yes	Open-ended/qualitative	No		Yes	Open-ended/qualitative	Yes	Open-ended/qualitative	Descriptive/formative	Qualitative	None	Not theory driven
22	2018	Yes	MH	AFRO	Namibia	Health professionals	Self-reported	Yes	Single item closed	Yes	Open-ended/qualitative	Yes	Multiple item closed	Yes	Open-ended/qualitative	Yes	Multiple item closed	Descriptive/formative	Mixed methods	None	Not theory driven		1
24	2020	Yes	MH	AFRO	Zambia	Multiple	both	Yes	Open-ended/qualitative	Yes	Open-ended/qualitative	Yes	Open-ended/qualitative	Yes	Open-ended/qualitative	Yes	Open-ended/qualitative	Descriptive/formative	Qualitative	None	Not theory driven
25	2019	Yes	MH	SEARO	Afghanistan	Multiple	Self-reported	Yes	Open-ended/qualitative	Yes	Open-ended/qualitative	Yes	Open-ended/qualitative	Yes	Open-ended/qualitative	Yes	Open-ended/qualitative	Descriptive/formative	Qualitative	None	Not theory driven
26	2018	Yes	MH	AFRO	South Africa	Health associate professionals	observed	No		No		Yes	Open-ended/qualitative	Yes	Open-ended/qualitative	Yes	Open-ended/qualitative	Descriptive/formative	Qualitative	None	Not theory driven
27	2019	Yes	MH	AFRO	Ghana	Health professionals	Self-reported	Yes	Open-ended/qualitative	Yes	Open-ended/qualitative	No		Yes	Open-ended/qualitative	Yes	Open-ended/qualitative	Descriptive/formative	Qualitative	None	Not theory driven
28	2013	Yes	FP/RH	AFRO	Gambia (The)	Multiple	Self-reported	Yes	Multiple item closed	Yes	Multiple item closed	Yes	Single item closed	No		No		Descriptive/formative	Cross-sectional	None	Not theory driven		1
29	2015	Yes	Multiple	AFRO	Uganda	Multiple	Self-reported	Yes	Open-ended/qualitative	Yes	Open-ended/qualitative	Yes	Open-ended/qualitative	No		Yes	Open-ended/qualitative	Evaluation	Qualitative	Other	Not theory driven
30	2018	Yes	Multiple	AFRO	South Africa	Health associate professionals	both	No		Yes	Open-ended/qualitative	Yes	Multiple item closed	Yes	Open-ended/qualitative	Yes	Open-ended/qualitative	Descriptive/formative	Qualitative	None	Not theory driven
31	2011	Yes	FP/RH	AFRO	Ethiopia	Health professionals	Self-reported	Yes	Multiple item closed	No		Yes	Multiple item closed	No		Yes	Multiple item closed	Descriptive/formative	Cross-sectional	None	Not theory driven		1
32	2019	Yes	FP/RH	AFRO	Ethiopia	Health professionals	Self-reported	Yes	Multiple item closed	No		Yes	Multiple item closed	No		Yes	Multiple item closed	Descriptive/formative	Cross-sectional	None	Not theory driven		1
33	2020	Yes	Multiple	AFRO	Multiple	Not specified	observed	No		No		Yes	Multiple item closed	Yes	Multiple item closed	No		Descriptive/formative	Cross-sectional	None	Not theory driven		1
34	2017	Yes	MH	AFRO	Multiple	Multiple	observed	No		Yes	Multiple item closed	Yes	Scale	Yes	Multiple item closed	Yes	Single item closed	Descriptive/formative	Secondary analysis survey data	None	Theory driven Explicit	theory driven metrics	1
36	2013	Yes	FP/RH	Multiple	Multiple	Health professionals	Self-reported	Yes	Multiple item closed	No		Yes	Single item closed	No		Yes	Multiple item closed	Descriptive/formative	Cross-sectional	None	Not theory driven		1
37	2013	Yes	FP/RH	AFRO	Ghana	Health professionals	Self-reported	Yes	Open-ended/qualitative	Yes	Open-ended/qualitative	Yes	Open-ended/qualitative	No		No		Descriptive/formative	Qualitative	None	Not theory driven
38	2011	Yes	FP/RH	AFRO	Multiple	Health professionals	Self-reported	Yes	Scale	No		Yes	Multiple item closed	No		Yes	Scale	Descriptive/formative	Cross-sectional	Other	Not theory driven		1
39	2016	Yes	FP/RH	AFRO	Ghana	Other providers (e.g. TBA)	Self-reported	Yes	Multiple item closed	No		No		No		Yes	Scale	Descriptive/formative	Cross-sectional	None	Not theory driven
41	2013	Yes	FP/RH	EMRO	Iran (Islamic Republic of)	Health professionals	Self-reported	No		No		Yes	Multiple item closed	No		Yes	Multiple item closed	Descriptive/formative	Cross-sectional	None	Not theory driven		1
42	2020	Yes	FP/RH	EMRO	Egypt	Health professionals	Self-reported	Yes	Single item closed	No		No		No		Yes	Single item closed	Descriptive/formative	Cross-sectional	None	Not theory driven
43	2016	Yes	FP/RH	AMRO	Brazil	Health professionals	Self-reported	Yes	Single item closed	No		Yes	Single item closed	No		Yes	Single item closed	Descriptive/formative	Cross-sectional	None	Not theory driven	theory driven metrics	1
44	2017	Yes	FP/RH	WPRO	China	Not specified	Self-reported	Yes	Multiple item closed	Yes	Single item closed	Yes	Multiple item closed	Yes	Single item closed	Yes	Multiple item closed	Descriptive/formative	Cross-sectional	None	Not theory driven		1
45	2011	Yes	FP/RH	AFRO	Nigeria	Health professionals	Self-reported	Yes	Multiple item closed	No		Yes	Single item closed	No		Yes	Multiple item closed	Descriptive/formative	Cross-sectional	None	Not theory driven		1
46	2019	Yes	FP/RH	AFRO	Togo	Multiple	observed	Yes	Open-ended/qualitative	Yes	Open-ended/qualitative	Yes	Single item closed	Yes	Open-ended/qualitative	Yes	Multiple item closed	Evaluation	Mixed methods	Multiple	Not theory driven	theory driven intervention	1
47	2019	Yes	FP/RH	AFRO	United Republic of Tanzania (The)	Health professionals	observed	Yes	Open-ended/qualitative	No		Yes	Multiple item closed	Yes	Multiple item closed	No		Descriptive/formative	Mixed methods	None	Theory driven Explicit	theory driven metrics	1
48	2015	Yes	FP/RH	AFRO	Nigeria	Health associate professionals	observed	No		Yes	Open-ended/qualitative	Yes	Multiple item closed	Yes	Multiple item closed	Yes	Multiple item closed	Evaluation	Mixed methods	Training	Not theory driven		1
49	2010	Yes	FP/RH	EURO	Turkey	Health professionals	Self-reported	Yes	Multiple item closed	No		Yes	Multiple item closed	No		Yes	Multiple item closed	Descriptive/formative	Cross-sectional	None	Not theory driven		1
50	2020	Yes	MH	AFRO	Sierra Leone	Not specified	Self-reported	Yes	Open-ended/qualitative	No		Yes	Open-ended/qualitative	Yes	Open-ended/qualitative	Yes	Open-ended/qualitative	Descriptive/formative	Mixed methods	None	Not theory driven		1
51	2017	Yes	FP/RH	AFRO	Kenya	Not specified	both	No		Yes	Multiple item closed	Yes	Multiple item closed	Yes	Multiple item closed	No		Evaluation	Mixed methods	Multiple	Not theory driven	theory driven both	1
52	2017	Yes	FP/RH	AFRO	Kenya	Not specified	both	No		Yes	Multiple item closed	Yes	Scale	Yes	Multiple item closed	Yes	Multiple item closed	Evaluation	Cross-sectional	Multiple	Not theory driven	theory driven metrics	1
54	2014	Yes	FP/RH	WPRO	China	Multiple	none	Yes	Open-ended/qualitative	No		No		Yes	Open-ended/qualitative	Yes	Open-ended/qualitative	Descriptive/formative	Cross-sectional	None	Not theory driven
55	2017	Yes	Multiple	AFRO	United Republic of Tanzania (The)	Health professionals	Self-reported	Yes	Scale	Yes	Multiple item closed	No		Yes	Scale	No		Descriptive/formative	Cross-sectional	None	Not theory driven
57	2012	Yes	FP/RH	EURO	Turkey	Health professionals	Self-reported	Yes	Multiple item closed	No		Yes	Multiple item closed	No		No		Descriptive/formative	Cross-sectional	None	Not theory driven		1
58	2020	Yes	FP/RH	SEARO	Thailand	Multiple	none	Yes	Multiple item closed	No		No		No		Yes	Multiple item closed	Evaluation	Pre/post no control	Training	Not theory driven
59	2019	Yes	FP/RH	AFRO	Kenya	Not specified	Self-reported	No		No		No	Open-ended/qualitative	Yes	Open-ended/qualitative	No		Descriptive/formative	Mixed methods	None	Not theory driven
60	2015	Yes	FP/RH	SEARO	Thailand	Not specified	Self-reported	Yes	Open-ended/qualitative	No		No		Yes	Open-ended/qualitative	Yes	Open-ended/qualitative	Descriptive/formative	Qualitative	None	Not theory driven
61	2019	Yes	FP/RH	AFRO	South Africa	Health professionals	Self-reported	Yes	Open-ended/qualitative	No		Yes	Open-ended/qualitative	Yes	Open-ended/qualitative	No		Descriptive/formative	Qualitative	None	Not theory driven
62	2013	Yes	Multiple	AFRO	Zambia	Multiple	observed	Yes	Multiple item closed	Yes	Multiple item closed	Yes	Open-ended/qualitative	Yes	Multiple item closed	No		Descriptive/formative	Mixed methods	None	Not theory driven		1
63	2018	Yes	FP/RH	AFRO	Nigeria	Multiple	both	Yes	Open-ended/qualitative	No		Yes	Open-ended/qualitative	No		Yes	Open-ended/qualitative	Descriptive/formative	Qualitative	None	Not theory driven
64	2011	Yes	FP/RH	AMRO	Nicaragua	Multiple	Self-reported	Yes	Open-ended/qualitative	No		Yes	Single item closed	No		Yes	Multiple item closed	Descriptive/formative	Cross-sectional	None	Not theory driven		1
65	2014	Yes	FP/RH	AFRO	Senegal	Multiple	Self-reported	No		No		Yes	Multiple item closed	No		No		Descriptive/formative	Cross-sectional	None	Not theory driven		1
66	2020	Yes	FP/RH	EMRO	Iran (Islamic Republic of)	Health professionals	Self-reported	Yes	Multiple item closed	No		Yes	Multiple item closed	No		Yes	Multiple item closed	Descriptive/formative	Cross-sectional	None	Not theory driven		1
67	2013	Yes	FP/RH	AFRO	South Africa	Health professionals	Self-reported	No		No		Yes	Open-ended/qualitative	Yes	Open-ended/qualitative	No		Descriptive/formative	Qualitative	None	Not theory driven
69	2013	Yes	FP/RH	WPRO	China	Multiple	Self-reported	Yes	Multiple item closed	Yes	Single item closed	No		No		Yes	Multiple item closed	Descriptive/formative	Cross-sectional	None	Not theory driven
71	2010	Yes	Multiple	SEARO	India	Health associate professionals	none	No		Yes	Multiple item closed	Yes	Single item closed	Yes	Multiple item closed	No		Descriptive/formative	Cross-sectional	None	Not theory driven		1
72	2021	Yes	FP/RH	AFRO	South Africa	Multiple	Self-reported	Yes	Multiple item closed	Yes	Single item closed	Yes	Multiple item closed	Yes	Multiple item closed	Yes	Multiple item closed	Descriptive/formative	Cross-sectional	None	Not theory driven		1
73	2020	Yes	FP/RH	AFRO	Burkina Faso	Multiple	observed	No		No		Yes	Open-ended/qualitative	Yes	Open-ended/qualitative	Yes	Multiple item closed	Descriptive/formative	Mixed methods	Other	Not theory driven		1
74	2010	Yes	Multiple	EURO	Kyrgyzstan	Health professionals	Self-reported	Yes	Open-ended/qualitative	Yes	Open-ended/qualitative	Yes	Open-ended/qualitative	No		Yes	Multiple item closed	Evaluation	Pre/post no control	Training	Not theory driven		1
75	2010	Yes	FP/RH	AFRO	Ghana	Multiple	both	Yes	Multiple item closed	No		Yes	Open-ended/qualitative	Yes	Open-ended/qualitative	Yes	Multiple item closed	Evaluation	Mixed methods	Training	Not theory driven		1
76	2010	Yes	FP/RH	Multiple	Multiple	Multiple	both	No		No		Yes	Multiple item closed	No		No		Evaluation	Pre/post no control	Training	Not theory driven		1
77	2019	Yes	FP/RH	SEARO	India	Multiple	observed	No		Yes	Multiple item closed	Yes	Multiple item closed	Yes	Multiple item closed	Yes	Multiple item closed	Descriptive/formative	Cross-sectional	None	Not theory driven		1
78	2011	Yes	FP/RH	AFRO	Uganda	Multiple	observed	No		No		Yes	Multiple item closed	Yes	Single item closed	No		Descriptive/formative	Cross-sectional	None	Not theory driven		1
79	2019	Yes	FP/RH	AFRO	Kenya	Multiple	both	No		Yes	Open-ended/qualitative	Yes	Multiple item closed	Yes	Open-ended/qualitative	No		Descriptive/formative	Mixed methods	None	Not theory driven		1
80	2015	Yes	MH	EMRO	Pakistan	Health associate professionals	both	Yes	Open-ended/qualitative	Yes	Open-ended/qualitative	Yes	Open-ended/qualitative	Yes	Open-ended/qualitative	No		Descriptive/formative	Qualitative	None	Not theory driven
81	2021	Yes	FP/RH	AFRO	Nigeria	Health professionals	Self-reported	No		No		Yes	Multiple item closed	Yes	Multiple item closed	No		Indicator validation	Cross-sectional	None	Not theory driven		1
82	2012	Yes	FP/RH	AFRO	Ethiopia	Multiple	none	Yes	Multiple item closed	No		No		Yes	Single item closed	No		Descriptive/formative	Cross-sectional	None	Not theory driven
83	2017	Yes	MH	SEARO	Nepal	Multiple	both	Yes	Scale	No		Yes	Open-ended/qualitative	Yes	Single item closed	Yes	Open-ended/qualitative	Descriptive/formative	Mixed methods	None	Theory driven Explicit	theory driven metrics	1
84	2019	Yes	MH	SEARO	India	Multiple	Self-reported	Yes	Multiple item closed	No		Yes	Multiple item closed	Yes	Multiple item closed	Yes	Multiple item closed	Descriptive/formative	Cross-sectional	None	Not theory driven		1
86	2014	Yes	FP/RH	AFRO	South Africa	Multiple	Self-reported	Yes	Open-ended/qualitative	Yes	Open-ended/qualitative	Yes	Open-ended/qualitative	Yes	Open-ended/qualitative	No		Descriptive/formative	Qualitative	None	Not theory driven
87	2018	Yes	FP/RH	AFRO	Uganda	Multiple	Self-reported	Yes	Open-ended/qualitative	No		Yes	Open-ended/qualitative	No		No		Descriptive/formative	Qualitative	None	Not theory driven
88	2018	Yes	MH	AFRO	United Republic of Tanzania (The)	Health professionals	observed	No		No		Yes	Open-ended/qualitative	Yes	Open-ended/qualitative	Yes	Open-ended/qualitative	Descriptive/formative	Qualitative	None	Not theory driven
89	2017	Yes	MH	AFRO	Ethiopia	Multiple	observed	No		No		Yes	Multiple item closed	Yes	Multiple item closed	Yes	Multiple item closed	Descriptive/formative	Cross-sectional	None	Not theory driven		1
90	2018	Yes	FP/RH	EMRO	Tunisia	Multiple	Self-reported	Yes	Open-ended/qualitative	No		Yes	Open-ended/qualitative	Yes	Open-ended/qualitative	No		Descriptive/formative	Qualitative	None	Not theory driven
91	2018	Yes	Multiple	EURO	Croatia	Health professionals	Self-reported	Yes	Multiple item closed	Yes	Multiple item closed	No		Yes	Multiple item closed	Yes	Multiple item closed	Descriptive/formative	Cross-sectional	None	Not theory driven
92	2011	Yes	FP/RH	AMRO	El Salvador	Health professionals	Self-reported	Yes	Multiple item closed	Yes	Multiple item closed	Yes	Multiple item closed	No		Yes	Multiple item closed	Descriptive/formative	Cross-sectional	None	Not theory driven		1
93	2012	Yes	Multiple	SEARO	India	Health associate professionals	Self-reported	No		No		No		No		Yes	Multiple item closed	Descriptive/formative	Cross-sectional	None	Not theory driven
94	2019	Yes	FP/RH	SEARO	India	Health associate professionals	Self-reported	Yes	Scale	Yes	Multiple item closed	Yes	Multiple item closed	Yes	Multiple item closed	Yes	Single item closed	Descriptive/formative	Mixed methods	None	Theory driven Explicit	theory driven metrics	1
96	2013	Yes	Multiple	SEARO	Viet Nam	Health professionals	both	Yes	Multiple item closed	No		Yes	Multiple item closed	No		No		Evaluation	Pre/post no control	Training	Not theory driven		1
97	2019	Yes	Multiple	Multiple	Multiple	Health professionals	both	No		No		No		No		No		Indicator validation	Secondary analysis survey data	Training	Theory driven Explicit	theory driven metrics
99	2015	Yes	FP/RH	AFRO	United Republic of Tanzania (The)	Health associate professionals	Self-reported	Yes	Open-ended/qualitative	No		No		Yes	Open-ended/qualitative	Yes	Open-ended/qualitative	Descriptive/formative	Qualitative	None	Not theory driven
101	2019	Yes	MH	AFRO	Malawi	Health professionals	Self-reported	No		No		Yes	Open-ended/qualitative	No		Yes	Multiple item closed	Descriptive/formative	Qualitative	None	Not theory driven
102	2017	Yes	CH	AFRO	South Sudan	Multiple	Self-reported	Yes	Open-ended/qualitative	Yes	Open-ended/qualitative	No		Yes	Open-ended/qualitative	Yes	Open-ended/qualitative	Evaluation	Mixed methods	Multiple	Not theory driven
104	2012	Yes	FP/RH	AFRO	South Africa	Multiple	Self-reported	Yes	Open-ended/qualitative	No		Yes	Open-ended/qualitative	Yes	Open-ended/qualitative	No		Descriptive/formative	Qualitative	None	Not theory driven
105	2011	Yes	FP/RH	AFRO	Nigeria	Health professionals	Self-reported	Yes	Multiple item closed	No		No		No		No		Descriptive/formative	Cross-sectional	None	Not theory driven

## Sheet: Sheet2
	Citation
Supplement to: Dougherty L, Mathur S, Gul X, et al. Methods and measures to assess health provider behavior and behavioral determinants in reproductive, maternal, and child health: a rapid review. Glob Health Sci Pract. 2023;11(Suppl 3):e2200407. https://doi.org/10.9745/GHSP-D-22-00407
1	Afr J Prim Health Care Fam Med. 2018 Jul 9;10(1):e1-e8. doi: 10.4102/phcfm.v10i1.1434.
2	Afr J Reprod Health. 2017 Mar;21(1):104-113. doi: 10.29063/ajrh2017/v21i1.10.
3	AIDS Behav. 2018 Sep;22(9):2895-2905. doi: 10.1007/s10461-018-2049-x.
4	AIDS Care. 2016;28(3):390-6. doi: 10.1080/09540121.2015.1093596. Epub 2015 Oct 7.
5	AIDS Patient Care STDS. 2015 Dec;29(12):651-60. doi: 10.1089/apc.2015.0089. Epub 2015 Nov 20.
6	Arch Sex Behav. 2019 Apr;48(3):949-960. doi: 10.1007/s10508-018-1236-1. Epub 2018 Sep 20.
7	Birth. 2019 Sep;46(3):523-532. doi: 10.1111/birt.12418. Epub 2019 Jan 24.
8	BMC Health Serv Res. 2011 Sep 17;11:220. doi: 10.1186/1472-6963-11-220.
9	BMC Health Serv Res. 2015 Jan 28;15:39. doi: 10.1186/s12913-015-0701-y.
10	BMC Health Serv Res. 2019 Jan 7;19(1):10. doi: 10.1186/s12913-018-3819-x.
11	BMC Health Serv Res. 2013 Dec 23;13:532. doi: 10.1186/1472-6963-13-532.
12	BMC Health Serv Res. 2020 Feb 21;20(1):128. doi: 10.1186/s12913-020-4900-9.
13	BMC Health Serv Res. 2015 Jul 29;15:295. doi: 10.1186/s12913-015-0947-4.
14	BMC Health Serv Res. 2015 Apr 26;15:180. doi: 10.1186/s12913-015-0815-2.
15	BMC Health Serv Res. 2018 Nov 29;18(1):912. doi: 10.1186/s12913-018-3726-1.
16	BMC Health Serv Res. 2020 Jul 23;20(1):685. doi: 10.1186/s12913-020-05466-1.
17	BMC Health Serv Res. 2019 Sep 9;19(1):651. doi: 10.1186/s12913-019-4377-6.
18	BMC Med Educ. 2018 Sep 27;18(1):224. doi: 10.1186/s12909-018-1332-x.
19	BMC Med Res Methodol. 2018 Nov 15;18(1):132. doi: 10.1186/s12874-018-0603-x.
20	BMC Pregnancy Childbirth. 2019 Oct 22;19(1):369. doi: 10.1186/s12884-019-2532-z.
21	BMC Pregnancy Childbirth. 2019 Oct 28;19(1):384. doi: 10.1186/s12884-019-2530-1.
22	BMC Pregnancy Childbirth. 2018 Sep 5;18(1):363. doi: 10.1186/s12884-018-1999-3.
23	BMC Pregnancy Childbirth. 2020 Nov 11;20(1):681. doi: 10.1186/s12884-020-03278-z.
24	BMC Pregnancy Childbirth. 2020 Jan 9;20(1):26. doi: 10.1186/s12884-019-2579-x.
25	BMC Pregnancy Childbirth. 2019 Aug 22;19(1):307. doi: 10.1186/s12884-019-2420-6.
26	BMC Pregnancy Childbirth. 2018 Jun 5;18(1):210. doi: 10.1186/s12884-018-1860-8.
27	BMC Psychiatry. 2019 Sep 10;19(1):279. doi: 10.1186/s12888-019-2261-x.
28	BMC Public Health. 2013 Sep 16;13:851. doi: 10.1186/1471-2458-13-851.
29	BMC Public Health. 2015 Jun 18;15:560. doi: 10.1186/s12889-015-1939-3.
30	BMC Public Health. 2018 Jan 23;18(1):171. doi: 10.1186/s12889-018-5056-y.
31	Ethiop Med J. 2011 Jan;49(1):7-15.
32	BMC Womens Health. 2019 Nov 14;19(1):138. doi: 10.1186/s12905-019-0835-x.
33	BMJ Open. 2020 Jun 7;10(6):e036121. doi: 10.1136/bmjopen-2019-036121.
34	Bull World Health Organ. 2017 Jun 1;95(6):408-418. doi: 10.2471/BLT.16.175869. Epub 2017 May 9.
35	Cad Saude Publica. 2014 Jun;30(6):1229-38. doi: 10.1590/0102-311x00103613.
36	Contraception. 2013 Nov;88(5):650-6. doi: 10.1016/j.contraception.2013.06.005. Epub 2013 Jun 13.
37	Contraception. 2013 Oct;88(4):509-17. doi: 10.1016/j.contraception.2013.03.010. Epub 2013 Mar 22.
38	Contraception. 2011 May;83(5):486-90. doi: 10.1016/j.contraception.2010.09.005. Epub 2010 Oct 29.
39	Contraception. 2016 Mar;93(3):226-32. doi: 10.1016/j.contraception.2015.11.007. Epub 2015 Nov 10.
40	Contraception. 2018 Jan;97(1):57-61. doi: 10.1016/j.contraception.2017.08.001. Epub 2017 Aug 10.
41	East Mediterr Health J. 2013 Jun;19(6):547-54.
42	Eur J Contracept Reprod Health Care. 2020 Aug;25(4):245-250. doi: 10.1080/13625187.2020.1760239. Epub 2020 Jun 2.
43	Eur J Contracept Reprod Health Care. 2016;21(2):176-82. doi: 10.3109/13625187.2015.1111325. Epub 2015 Nov 17.
44	Eur J Contracept Reprod Health Care. 2017 Feb;22(1):24-29. doi: 10.1080/13625187.2016.1255939. Epub 2016 Dec 8.
45	Ghana Med J. 2011 Sep;45(3):101-4.
46	Glob Health Sci Pract. 2019 Aug 27;7(Suppl 2):S342-S349. doi: 10.9745/GHSP-D-18-00437. Print 2019 Aug 22.
47	Glob Health Sci Pract. 2019 Aug 27;7(Suppl 2):S315-S326. doi: 10.9745/GHSP-D-19-00050. Print 2019 Aug 22.
48	Glob Health Sci Pract. 2015 Sep 15;3(3):382-94. doi: 10.9745/GHSP-D-15-00129. Print 2015 Sep.
49	Gynecol Obstet Invest. 2010;70(3):179-85. doi: 10.1159/000316267. Epub 2010 Jun 16.
50	Health Policy Plan. 2020 Feb 1;35(1):78-90. doi: 10.1093/heapol/czz102.
51	Health Policy Plan. 2017 Nov 1;32(suppl_4):iv67-iv81. doi: 10.1093/heapol/czx097.
52	Health Policy Plan. 2017 Nov 1;32(suppl_4):iv91-iv101. doi: 10.1093/heapol/czx090.
53	Health Res Policy Syst. 2017 Jul 12;15(Suppl 1):60. doi: 10.1186/s12961-017-0213-9.
54	Hum Reprod. 2014 Apr;29(4):712-9. doi: 10.1093/humrep/deu023. Epub 2014 Feb 18.
55	Hum Resour Health. 2017 Sep 6;15(1):61. doi: 10.1186/s12960-017-0235-y.
56	Indian J Public Health. 2020 Apr-Jun;64(2):178-185. doi: 10.4103/ijph.IJPH_494_19.
57	Int J Clin Pharm. 2012 Aug;34(4):579-86. doi: 10.1007/s11096-012-9647-x. Epub 2012 Apr 24.
58	Int J Environ Res Public Health. 2020 May 4;17(9):3198. doi: 10.3390/ijerph17093198.
59	Int J Environ Res Public Health. 2019 May 1;16(9):1543. doi: 10.3390/ijerph16091543.
60	Int J Gynaecol Obstet. 2015 Aug;130 Suppl 3:E37-41. doi: 10.1016/j.ijgo.2015.05.008. Epub 2015 May 31.
61	Int J Nurs Stud. 2019 Sep;97:84-93. doi: 10.1016/j.ijnurstu.2019.05.008. Epub 2019 May 22.
62	Int J STD AIDS. 2013 May;24(5):365-70. doi: 10.1177/0956462412472811. Epub 2013 Jun 14.
63	Int Perspect Sex Reprod Health. 2018 Mar 1;44(1):19-29. doi: 10.1363/44e5418.
64	Int Perspect Sex Reprod Health. 2011 Jun;37(2):67-74. doi: 10.1363/3706711.
65	Int Perspect Sex Reprod Health. 2014 Dec;40(4):176-83. doi: 10.1363/4017614.
66	J Cancer Educ. 2020 Apr;35(2):327-333. doi: 10.1007/s13187-018-1468-8.
67	J Community Health. 2013 Feb;38(1):150-5. doi: 10.1007/s10900-012-9595-3.
68	J Int AIDS Soc. 2015 Mar 24;18(1):19462. doi: 10.7448/IAS.18.1.19462. eCollection 2015.
69	J Obstet Gynaecol Res. 2013 Mar;39(3):672-9. doi: 10.1111/j.1447-0756.2012.02004.x. Epub 2012 Sep 25.
70	Med Humanit. 2015 Jun;41(1):32-7. doi: 10.1136/medhum-2014-010606.
71	Natl Med J India. 2010 May-Jun;23(3):137-42.
72	Pan Afr Med J. 2021 Feb 4;38:124. doi: 10.11604/pamj.2021.38.124.20771. eCollection 2021.
73	Pan Afr Med J. 2020 Jun 5;36:69. doi: 10.11604/pamj.2020.36.69.18091. eCollection 2020.
74	Patient Educ Couns. 2010 Dec;81(3):442-7. doi: 10.1016/j.pec.2010.09.028. Epub 2010 Nov 3.
75	Patient Educ Couns. 2010 Dec;81(3):374-80. doi: 10.1016/j.pec.2010.05.008. Epub 2010 Jun 17.
76	Patient Educ Couns. 2010 Dec;81(3):355-61. doi: 10.1016/j.pec.2010.10.011. Epub 2010 Nov 18.
77	PLoS One. 2019 Nov 6;14(11):e0211168. doi: 10.1371/journal.pone.0211168. eCollection 2019.
78	PLoS One. 2011;6(11):e27908. doi: 10.1371/journal.pone.0027908. Epub 2011 Nov 21.
79	PLoS One. 2019 Dec 19;14(12):e0226133. doi: 10.1371/journal.pone.0226133. eCollection 2019.
80	PLoS One. 2015 Sep 2;10(9):e0135302. doi: 10.1371/journal.pone.0135302. eCollection 2015.
81	Reprod Health. 2021 Feb 23;18(1):47. doi: 10.1186/s12978-021-01105-y.
82	Reprod Health. 2012 Sep 3;9:19. doi: 10.1186/1742-4755-9-19.
83	Reprod Health. 2017 Jun 29;14(1):79. doi: 10.1186/s12978-017-0330-5.
84	Reprod Health. 2019 Jul 10;16(1):100. doi: 10.1186/s12978-019-0765-y.
85	Reprod Health. 2017 Sep 26;14(1):119. doi: 10.1186/s12978-017-0380-8.
86	Reprod Health. 2014 Feb 26;11(1):16. doi: 10.1186/1742-4755-11-16.
87	Reprod Health. 2018 Oct 3;15(1):165. doi: 10.1186/s12978-018-0611-7.
88	Reprod Health. 2018 Jan 10;15(1):8. doi: 10.1186/s12978-017-0447-6.
89	Reprod Health. 2017 May 16;14(1):60. doi: 10.1186/s12978-017-0323-4.
90	Reprod Health Matters. 2018 Dec;26(52):47-57. doi: 10.1080/09688080.2018.1472486.
91	Res Social Adm Pharm. 2018 May;14(5):441-450. doi: 10.1016/j.sapharm.2017.05.010. Epub 2017 May 22.
92	Rev Panam Salud Publica. 2011 Mar;29(3):198-202.
93	Rural Remote Health. 2012 Oct;12(4):2099. Epub 2012 Dec 3.
94	Soc Sci Med. 2019 Oct;239:112525. doi: 10.1016/j.socscimed.2019.112525. Epub 2019 Sep 3.
95	Surg Obes Relat Dis. 2019 Dec;15(12):2101-2106. doi: 10.1016/j.soard.2019.08.552. Epub 2019 Sep 11.
96	Trop Med Int Health. 2013 Apr;18(4):426-34. doi: 10.1111/tmi.12062. Epub 2013 Jan 7.
97	Trop Med Int Health. 2019 May;24(5):620-635. doi: 10.1111/tmi.13224. Epub 2019 Mar 24.
98	BMC Public Health. 2012 Apr 20;12:297. doi: 10.1186/1471-2458-12-297.
99	J Fam Plann Reprod Health Care. 2015 Jan;41(1):e2. doi: 10.1136/jfprhc-2014-100915. Epub 2014 Nov 28.
100	BMC Health Serv Res. 2018 Jan 29;18(1):46. doi: 10.1186/s12913-017-2822-y.
101	BMC Pregnancy Childbirth. 2019 Feb 15;19(1):42. doi: 10.1186/s12884-019-2189-7.
102	Reprod Health Matters. 2017 Nov;25(51):124-139. doi: 10.1080/09688080.2017.1405677. Epub 2017 Dec 13.
103	Afr J Reprod Health. 2012 Mar;16(1):15-21.
104	Afr J Reprod Health. 2012 Jun;16(2):283-93.
105	Niger J Clin Pract. 2011 Oct-Dec;14(4):428-31. doi: 10.4103/1119-3077.91749.
